# Supplementary material for: Full-Length Transcriptome Sequencing of Pinus massoniana Under Simulated Monochamus alternatus Feeding Highlights bHLH Transcription Factor Involved in Defense Response
Source: Plants (Basel). 2025 Jul 3;14(13):2038. doi: 10.3390/plants14132038 (PMC12251683; doi:10.3390/plants14132038)
Supplement: Supplementary file 1 [file plants-14-02038-s001.zip]

Archive with 7 entries (7 files):
- Figure S1 S2 S3 S4 S5.pdf
- Table S1. Unigenes annotation result statistics.pdf
- Table S2. Summary of DNBSEQ sequencing quality.pdf
- Table S3. KEGG Pathway Enrichment of DEGs in P. massoniana.pdf
- Table S4. Features of bHLH transcription factor DEG encoding sequences in P. massoniana.pdf
- Table S5. Accession numbers of all AtbHLHs for phylogenetic tree.pdf
- Table S6. qPCR primers of PmbHLHs.pdf
